# Supplementary material for: A Cohort Study Characterizing the Outcomes Following an Acute SARS-CoV-2 Infection in Pregnancy
Source: J Clin Med. 2025 Nov 6;14(21):7869. doi: 10.3390/jcm14217869 (PMC12610175; doi:10.3390/jcm14217869)
Supplement: Supplementary file 1 [file jcm-14-07869-s001.zip]

Archive with 1 entries (1 files):
- jcm-3930430-Supplemental Material.pdf
